# Supplementary material for: Genomics Confirm an Alarming Status of the Genetic Diversity of Belgian Red and Belgian White Red Cattle
Source: Animals (Basel). 2021 Dec 16;11(12):3574. doi: 10.3390/ani11123574 (PMC8697887; doi:10.3390/ani11123574)
Supplement: Supplementary file 1 [file animals-11-03574-s001.zip]

Archive with 2 entries (2 files):
- Supplementary Material _ Figures S1 S2 S3.pdf
- Supplementary Material _ Table S1.pdf
